# Supplementary material for: Immune Response in Vitamin D Deficient Metastatic Colorectal Cancer Patients: A Player That Should Be Considered for Targeted Vitamin D Supplementation
Source: Cancers (Basel). 2022 May 24;14(11):2594. doi: 10.3390/cancers14112594 (PMC9179512; doi:10.3390/cancers14112594)
Supplement: Supplementary file 1 [file cancers-14-02594-s001.zip]

Archive with 1 entries (1 files):
- cancers-1720734-supplementary.pdf
